# Supplementary material for: Comprehensive Cellular Senescence Evaluation to Aid Targeted Therapies
Source: Research (Wash D C). 2025 Jan 16;8:0576. doi: 10.34133/research.0576 (PMC11735710; doi:10.34133/research.0576)
Supplement: Supplementary 1 — Figs. S1 to S8 [file research.0576.f1.zip]

Archive with 8 entries (8 files):
- Fig.S7.png
- Supplementary Figure1.ai
- Supplementary Figure2.ai
- Supplementary Figure3.ai
- Supplementary Figure4.ai
- Supplementary Figure5.ai
- Supplementary Figure6.png
- Supplementary Figure8.ai
